# Supplementary material for: Electrocatalytical Nitrite Oxidation via Manganese and Copper Oxides on Carbon Screen-Printed Electrode
Source: Sensors (Basel). 2025 Jun 16;25(12):3764. doi: 10.3390/s25123764 (PMC12197279; doi:10.3390/s25123764)
Supplement: Supplementary file 1 [file sensors-25-03764-s001.zip]

Archive with 1 entries (1 files):
- sensors-3667077-supplementary.pdf
